# Supplementary material for: Effectiveness of Distal Shoe Space Maintainers for First Permanent Molar Eruption: A Systematic Review
Source: Children (Basel). 2025 Dec 3;12(12):1642. doi: 10.3390/children12121642 (PMC12731900; doi:10.3390/children12121642)
Supplement: Supplementary file 1 [file children-12-01642-s001.zip]

Archive with 1 entries (1 files):
- children-4001285-supplementary.pdf
